# Supplementary material for: A Systematic Review of Candidate Genes for Major Depression
Source: Medicina (Kaunas). 2022 Feb 14;58(2):285. doi: 10.3390/medicina58020285 (PMC8875554; doi:10.3390/medicina58020285)
Supplement: Supplementary file 1 [file medicina-58-00285-s001.zip]

Archive with 4 entries (4 files):
- Supplementary information, Section  A.pdf
- Supplementary information, Section B.xlsx
- Table S1.pdf
- Table S2.pdf
