# Supplementary material for: A Systematic Review of Candidate Genes for Major Depression
Source: Medicina (Kaunas). 2022 Feb 14;58(2):285. doi: 10.3390/medicina58020285 (PMC8875554; doi:10.3390/medicina58020285)
Supplement: Supplementary file 1 [file medicina-58-00285-s001.zip › Supplementary information, Section B.xlsx]

## Sheet: Gene functions
Database/resource	Term	Gene Ontology Term number	ENTREZ_GENE_ID	Gene	Count	%	P value	Benjamini
GOTERM_MF_DIRECT	enzyme binding	GO:0019899	207	AKT serine/threonine kinase 1(AKT1)	11	13.1	4.2e-06	0.0014
			267012	D-amino acid oxidase activator(DAOA)
			1385	cAMP responsive element binding protein 1(CREB1)
			847	catalase(CAT)
			26047	contactin associated protein-like 2(CNTNAP2)
			2100	estrogen receptor 2(ESR2)
			3303	heat shock protein family A (Hsp70) member 1A(HSPA1A)
			6272	sortilin 1(SORT1)
			7040	transforming growth factor beta 1(TGFB1)
			7531	tyrosine 3-monooxygenase/tryptophan 5-monooxygenase activation protein epsilon(YWHAE)
			7374	uracil DNA glycosylase(UNG)
GOTERM_MF_DIRECT	glutamate receptor activity	GO:0008066	2913	glutamate metabotropic receptor 3(GRM3)	4	4.8	1.7e-05	0.0028
			2914	glutamate metabotropic receptor 4(GRM4)
			2917	glutamate metabotropic receptor 7(GRM7)
			2918	glutamate metabotropic receptor 8(GRM8)
GOTERM_MF_DIRECT	ionotropic glutamate receptor activity	GO:0004970	2891	glutamate ionotropic receptor AMPA type subunit 2(GRIA2)	4	4.8	4.6e-05	0.005
			2903	glutamate ionotropic receptor NMDA type subunit 2A(GRIN2A)
			2897	glutamate ionotropic receptor kainate type subunit 1(GRIK1)
			2900	glutamate ionotropic receptor kainate type subunit 4(GRIK4)
GOTERM_MF_DIRECT	extracellular-glutamate-gated ion channel activity	GO:0005234	2891	glutamate ionotropic receptor AMPA type subunit 2(GRIA2)	4	4.8	8.2e-05	0.0067
			2903	glutamate ionotropic receptor NMDA type subunit 2A(GRIN2A)
			2897	glutamate ionotropic receptor kainate type subunit 1(GRIK1)
			2900	glutamate ionotropic receptor kainate type subunit 4(GRIK4)
GOTERM_MF_DIRECT	growth factor activity	GO:0008083	627	brain derived neurotrophic factor(BDNF)	7	8.3	0.00013	0.0073
			1950	epidermal growth factor(EGF)
			2668	glial cell derived neurotrophic factor(GDNF)
			3569	interleukin 6(IL6)
			3084	neuregulin 1(NRG1)
			7040	transforming growth factor beta 1(TGFB1)
			7422	vascular endothelial growth factor A(VEGFA)
GOTERM_MF_DIRECT	group III metabotropic glutamate receptor activity	GO:0001642	2914	glutamate metabotropic receptor 4(GRM4)	3	3.6	0.00014	0.0073
			2917	glutamate metabotropic receptor 7(GRM7)
			2918	glutamate metabotropic receptor 8(GRM8)
GOTERM_MF_DIRECT	calcium channel regulator activity	GO:0005246	2913	glutamate metabotropic receptor 3(GRM3)	4	4.8	0.00029	0.013
			2917	glutamate metabotropic receptor 7(GRM7)
			4887	neuropeptide Y receptor Y2(NPY2R)
			4852	neuropeptide Y(NPY)
OTERM_MF_DIRECT	monoamine transmembrane transporter activity	GO:0008504	6530	solute carrier family 6 member 2(SLC6A2)	3	3.6	0.00047	0.019
			6531	solute carrier family 6 member 3(SLC6A3)
			6532	solute carrier family 6 member 4(SLC6A4)
GOTERM_MF_DIRECT	neurotransmitter:sodium symporter activity	GO:0005328	6529	solute carrier family 6 member 1(SLC6A1)	3	3.6	0.0033	0.12
			6530	solute carrier family 6 member 2(SLC6A2)
			6532	solute carrier family 6 member 4(SLC6A4)
GOTERM_MF_DIRECT	drug binding	GO:0042908	3356	5-hydroxytryptamine receptor 2A(HTR2A)	4	4.8	0.0058	0.19
			1636	angiotensin I converting enzyme(ACE)
			1813	dopamine receptor D2(DRD2)
			6531	solute carrier family 6 member 3(SLC6A3)
GOTERM_MF_DIRECT	dopamine:sodium symporter activity	GO:0005330	6530	solute carrier family 6 member 2(SLC6A2)	2	2.4	0.0096	0.24
			6531	solute carrier family 6 member 3(SLC6A3)
GOTERM_MF_DIRECT	tryptophan 5-monooxygenase activity	GO:0004510	7166	tryptophan hydroxylase 1(TPH1)	2	2.4	0.0096	0.24
			121278	tryptophan hydroxylase 2(TPH2)
GOTERM_MF_DIRECT	oxidative RNA demethylase activity	GO:0035515	79068	FTO, alpha-ketoglutarate dependent dioxygenase(FTO)	2	2.4	0.0096	0.24
			54890	alkB homolog 5, RNA demethylase(ALKBH5)
GOTERM_MF_DIRECT	protein complex binding	GO:0044877	3356	5-hydroxytryptamine receptor 2A(HTR2A)	5	6	0.017	0.39
			328	apurinic/apyrimidinic endodeoxyribonuclease 1(APEX1)
			4524	methylenetetrahydrofolate reductase(MTHFR)
			2908	nuclear receptor subfamily 3 group C member 1(NR3C1)
			6531	solute carrier family 6 member 3(SLC6A3)
GOTERM_MF_DIRECT	Ras guanyl-nucleotide exchange factor activity	GO:1905742	1950	epidermal growth factor(EGF)	4	4.8	0.018	0.39
			2668	glial cell derived neurotrophic factor(GDNF)
			2903	glutamate ionotropic receptor NMDA type subunit 2A(GRIN2A)
			3084	neuregulin 1(NRG1)
GOTERM_MF_DIRECT	oxidoreductase activity, acting on paired donors, with incorporation or reduction of molecular oxygen, reduced pteridine as one donor, and incorporation of one atom of oxygen	GO:0016714	7166	tryptophan hydroxylase 1(TPH1)	2	2.4	0.019	0.39
			121278	tryptophan hydroxylase 2(TPH2)
GOTERM_MF_DIRECT	uracil DNA N-glycosylase activity	GO:0004844	328	apurinic/apyrimidinic endodeoxyribonuclease 1(APEX1)	2	2.4	0.024	0.43
			7374	uracil DNA glycosylase(UNG)
GOTERM_MF_DIRECT	kainate selective glutamate receptor activity	GO:0015277	2897	glutamate ionotropic receptor kainate type subunit 1(GRIK1)	2	2.4	0.024	0.43
			2900	glutamate ionotropic receptor kainate type subunit 4(GRIK4)
GOTERM_MF_DIRECT	protein tyrosine kinase activity	GO:0004713	950	epidermal growth factor(EGF)	4	4.8	0.026	0.44
			3791	kinase insert domain receptor(KDR)
			5604	mitogen-activated protein kinase kinase 1(MAP2K1)
			3084	neuregulin 1(NRG1)
GOTERM_MF_DIRECT	receptor binding	GO:1900120	847	catalase(CAT)	6	7.1	0.027	0.44
			2668	glial cell derived neurotrophic factor(GDNF)
			3303	heat shock protein family A (Hsp70) member 1A(HSPA1A)
			3084	neuregulin 1(NRG1)
			4852	neuropeptide Y(NPY)
			6531	solute carrier family 6 member 3(SLC6A3)
GOTERM_MF_DIRECT	transmembrane receptor protein tyrosine kinase activator activity	GO:0030297	1950	epidermal growth factor(EGF)	2	2.4	0.028	0.44
			3084	neuregulin 1(NRG1)
GOTERM_MF_DIRECT	damaged DNA binding	GO:0003684	328	apurinic/apyrimidinic endodeoxyribonuclease 1(APEX1)	3	3.6	0.037	0.54
			79661	nei like DNA glycosylase 1(NEIL1)
			7374	uracil DNA glycosylase(UNG)
GOTERM_MF_DIRECT	dopamine binding	GO:0035240	1813	dopamine receptor D2(DRD2)	2	2.4	0.047	0.66
			6531	solute carrier family 6 member 3(SLC6A3)
GOTERM_MF_DIRECT	cytokine activity	GO:0005125	3569	interleukin 6(IL6)	4	4.8	0.053	0.71
			3084	neuregulin 1(NRG1)
			7040	transforming growth factor beta 1(TGFB1)
			7422	vascular endothelial growth factor A(VEGFA)
GOTERM_MF_DIRECT	DNA-(apurinic or apyrimidinic site) lyase activity	GO:0003906	328	apurinic/apyrimidinic endodeoxyribonuclease 1(APEX1)	2	2.4	0.056	0.73
			79661	nei like DNA glycosylase 1(NEIL1)
GOTERM_MF_DIRECT	protein N-terminus binding	GO:0047485	5604	mitogen-activated protein kinase kinase 1(MAP2K1)	3	3.6	0.079	0.92
			6531	solute carrier family 6 member 3(SLC6A3)
			7040	transforming growth factor beta 1(TGFB1)
GOTERM_MF_DIRECT	syntaxin-1 binding	GO:0017075	6532	solute carrier family 6 member 4(SLC6A4)	2	2.4	0.083	0.92
			6616	synaptosome associated protein 25(SNAP25)
GOTERM_MF_DIRECT	protein serine/threonine kinase activator activity	GO:0043539	5604	mitogen-activated protein kinase kinase 1(MAP2K1)	2	2.4	0.083	0.92
			7040	transforming growth factor beta 1(TGFB1)
GOTERM_MF_DIRECT	histone deacetylase binding	GO:0042826	1407	cryptochrome circadian clock 1(CRY1)	3	3.6	0.086	0.92
			3303	heat shock protein family A (Hsp70) member 1A(HSPA1A)
			7531	tyrosine 3-monooxygenase/tryptophan 5-monooxygenase activation protein epsilon(YWHAE)
GOTERM_MF_DIRECT	GABA-A receptor activity	GO:0004890	2559	gamma-aminobutyric acid type A receptor alpha6 subunit(GABRA6)	2	2.4	0.087	0.92
			2563	gamma-aminobutyric acid type A receptor delta subunit(GABRD)
GOTERM_MF_DIRECT	endoribonuclease activity	GO:0004521	328	apurinic/apyrimidinic endodeoxyribonuclease 1(APEX1)	2	2.4	0.087	0.92
			26523	argonaute 1, RISC catalytic component(AGO1)
GOTERM_MF_DIRECT	integrin binding	GO:0005178	7077	TIMP metallopeptidase inhibitor 2(TIMP2)	3	3.6	0.091	0.92
			3791	kinase insert domain receptor(KDR)
			3084	neuregulin 1(NRG1)
OTERM_MF_DIRECT	glutathione peroxidase activity	GO:0004602	2876	glutathione peroxidase 1(GPX1)	2	2.4	0.096	0.95
			2879	glutathione peroxidase 4(GPX4)
GOTERM_BP_DIRECT	chemical synaptic transmission	GO:0007268	3356	5-hydroxytryptamine receptor 2A(HTR2A)	17	20.2	1.4e-14	1.8e-11		7
			1621	dopamine beta-hydroxylase(DBH)
			2563	gamma-aminobutyric acid type A receptor delta subunit(GABRD)
			9568	gamma-aminobutyric acid type B receptor subunit 2(GABBR2)
			2891	glutamate ionotropic receptor AMPA type subunit 2(GRIA2)
			2903	glutamate ionotropic receptor NMDA type subunit 2A(GRIN2A)
			2897	glutamate ionotropic receptor kainate type subunit 1(GRIK1)
			2900	glutamate ionotropic receptor kainate type subunit 4(GRIK4)
			2913	glutamate metabotropic receptor 3(GRM3)
			2914	glutamate metabotropic receptor 4(GRM4)
			2917	glutamate metabotropic receptor 7(GRM7)
			4887	neuropeptide Y receptor Y2(NPY2R)
			4852	neuropeptide Y(NPY)
			6529	solute carrier family 6 member 1(SLC6A1)
			6530	solute carrier family 6 member 2(SLC6A2)
			6532	solute carrier family 6 member 4(SLC6A4)
			6616	synaptosome associated protein 25(SNAP25)
GOTERM_BP_DIRECT	response to drug	GO:2001023	3356	5-hydroxytryptamine receptor 2A(HTR2A)	18	21.4	3.6e-14	2.2e-11
			5243	ATP binding cassette subfamily B member 1(ABCB1)
			7077	TIMP metallopeptidase inhibitor 2(TIMP2)
			328	apurinic/apyrimidinic endodeoxyribonuclease 1(APEX1)
			1385	cAMP responsive element binding protein 1(CREB1)
			847	catalase(CAT)
			1312	catechol-O-methyltransferase(COMT)
			1813	dopamine receptor D2(DRD2)
			51083	galanin and GMAP prepropeptide(GAL)
			2903	glutamate ionotropic receptor NMDA type subunit 2A(GRIN2A)
			3569	interleukin 6(IL6)
			4524	methylenetetrahydrofolate reductase(MTHFR)
			6728	signal recognition particle 19(SRP19)
			6530	solute carrier family 6 member 2(SLC6A2)
			6531	solute carrier family 6 member 3(SLC6A3)
			6532	solute carrier family 6 member 4(SLC6A4)
			6648	superoxide dismutase 2, mitochondrial(SOD2)
			7040	transforming growth factor beta 1(TGFB1)
GOTERM_BP_DIRECT	aging	GO:0007568	3356	5-hydroxytryptamine receptor 2A(HTR2A)	11	13.1	4.5e-09	1.8e-06
			207	AKT serine/threonine kinase 1(AKT1)
			7077	TIMP metallopeptidase inhibitor 2(TIMP2)
			328	apurinic/apyrimidinic endodeoxyribonuclease 1(APEX1)
			1385	cAMP responsive element binding protein 1(CREB1)
			847	catalase(CAT)
			3992	fatty acid desaturase 1(FADS1)
			3569	interleukin 6(IL6)
			4887	neuropeptide Y receptor Y2(NPY2R)
			6531	solute carrier family 6 member 3(SLC6A3)
			7040	transforming growth factor beta 1(TGFB1)
GOTERM_BP_DIRECT	response to hypoxia	GO:0001666	54890	alkB homolog 5, RNA demethylase(ALKBH5)	9	10.7	1.3e-06	0.0004
			1385	cAMP responsive element binding protein 1(CREB1)
			847	catalase(CAT)
			1813	dopamine receptor D2(DRD2)
			4524	methylenetetrahydrofolate reductase(MTHFR)
			6532	solute carrier family 6 member 4(SLC6A4)
			6648	superoxide dismutase 2, mitochondrial(SOD2)
			7040	transforming growth factor beta 1(TGFB1)
			7422	vascular endothelial growth factor A(VEGFA)
GOTERM_BP_DIRECT	locomotory behavior	GO:0007626	54890	alkB homolog 5, RNA demethylase(ALKBH5)	7	8.3	2.5e-06	0.00062
			1385	cAMP responsive element binding protein 1(CREB1)
			847	catalase(CAT)
			1813	dopamine receptor D2(DRD2)
			4524	methylenetetrahydrofolate reductase(MTHFR)
			6532	solute carrier family 6 member 4(SLC6A4)
			6648	superoxide dismutase 2, mitochondrial(SOD2)
			7040	transforming growth factor beta 1(TGFB1)
			7422	vascular endothelial growth factor A(VEGFA)
GOTERM_BP_DIRECT	adenylate cyclase-inhibiting G-protein coupled glutamate receptor signaling pathway	GO:0007196	2913	glutamate metabotropic receptor 3(GRM3)	4	4.8	3.3e-06	0.00062
			2914	glutamate metabotropic receptor 4(GRM4)
			2917	glutamate metabotropic receptor 7(GRM7)
			2918	glutamate metabotropic receptor 8(GRM8)
GOTERM_BP_DIRECT	regulation of synaptic transmission, glutamatergic	GO:0051966	2897	glutamate ionotropic receptor kainate type subunit 1(GRIK1)	5	6	3.6e-06	0.00062
			2913	glutamate metabotropic receptor 3(GRM3)
			2914	glutamate metabotropic receptor 4(GRM4)
			2917	glutamate metabotropic receptor 7(GRM7)
			2918	glutamate metabotropic receptor 8(GRM8)
GOTERM_BP_DIRECT	memory	GO:0007613	3356	5-hydroxytryptamine receptor 2A(HTR2A)	6	7.1	1e-05	0.0015
			1385	cAMP responsive element binding protein 1(CREB1)
			1621	dopamine beta-hydroxylase(DBH)
			2903	glutamate ionotropic receptor NMDA type subunit 2A(GRIN2A)
			3776	potassium two pore domain channel subfamily K member 2(KCNK2)
			6532	solute carrier family 6 member 4(SLC6A4)
GOTERM_BP_DIRECT	response to insulin	GO:0032868	847	catalase(CAT)	6	7.1	1.5e-05	0.0019
			1407	cryptochrome circadian clock 1(CRY1)
			3992	fatty acid desaturase 1(FADS1)
			51083	galanin and GMAP prepropeptide(GAL)
			3569	interleukin 6(IL6)
			6272	sortilin 1(SORT1)
GOTERM_BP_DIRECT	positive regulation of long-term synaptic potentiation	GO:1900273	1385	cAMP responsive element binding protein 1(CREB1)	4	4.8	1.5e-05	0.0019
			1813	dopamine receptor D2(DRD2)
			2903	glutamate ionotropic receptor NMDA type subunit 2A(GRIN2A)
			4900	neurogranin(NRGN)
GOTERM_BP_DIRECT	temperature homeostasis	GO:0001659	3356	5-hydroxytryptamine receptor 2A(HTR2A)	4	4.8	8.9e-05	0.0098
			79068	FTO, alpha-ketoglutarate dependent dioxygenase(FTO)
			1813	dopamine receptor D2(DRD2)
			2876	glutathione peroxidase 1(GPX1)
GOTERM_BP_DIRECT	response to immobilization stress	GO:0035902	51083	galanin and GMAP prepropeptide(GAL)	4	4.8	0.00012	0.012
			6648	superoxide dismutase 2, mitochondrial(SOD2)
			7040	transforming growth factor beta 1(TGFB1)
			7166	tryptophan hydroxylase 1(TPH1)
GOTERM_BP_DIRECT	negative regulation of secretion	GO:0051048	1950	epidermal growth factor(EGF)	3	3.6	0.00013	0.012
			3084	neuregulin 1(NRG1)
			4887	neuropeptide Y receptor Y2(NPY2R)
GOTERM_BP_DIRECT	negative regulation of adenylate cyclase activity	GO:0007194	1813	dopamine receptor D2(DRD2)	4	4.8	0.00016	0.013
			9568	gamma-aminobutyric acid type B receptor subunit 2(GABBR2)
			2913	glutamate metabotropic receptor 3(GRM3)
			2917	glutamate metabotropic receptor 7(GRM7)
GOTERM_BP_DIRECT	positive regulation of ERK1 and ERK2 cascade	GO:0070374	3356	5-hydroxytryptamine receptor 2A(HTR2A)	7	8.3	0.00016	0.013
			1813	dopamine receptor D2(DRD2)
			3569	interleukin 6(IL6)
			3791	kinase insert domain receptor(KDR)
			5604	mitogen-activated protein kinase kinase 1(MAP2K1)
			7040	transforming growth factor beta 1(TGFB1)
			7422	vascular endothelial growth factor A(VEGFA)
GOTERM_BP_DIRECT	ionotropic glutamate receptor signaling pathway	GO:0035235	2891	glutamate ionotropic receptor AMPA type subunit 2(GRIA2)	4	4.8	0.00018	0.014
			2903	glutamate ionotropic receptor NMDA type subunit 2A(GRIN2A)
			2897	glutamate ionotropic receptor kainate type subunit 1(GRIK1)
			2900	glutamate ionotropic receptor kainate type subunit 4(GRIK4)
GOTERM_BP_DIRECT	dopamine catabolic process	GO:0042420	1312	catechol-O-methyltransferase(COMT)	3	3.6	0.00021	0.015
			1621	dopamine beta-hydroxylase(DBH)
			6531	solute carrier family 6 member 3(SLC6A3)
GOTERM_BP_DIRECT	negative regulation of cysteine-type endopeptidase activity involved in apoptotic process	GO:0043154	207	AKT serine/threonine kinase 1(AKT1)	5	6	0.0003	0.02
			2876	glutathione peroxidase 1(GPX1)
			3569	interleukin 6(IL6)
			7531	tyrosine 3-monooxygenase/tryptophan 5-monooxygenase activation protein epsilon(YWHAE)
			7422	vascular endothelial growth factor A(VEGFA)
GOTERM_BP_DIRECT	nervous system development	GO:0007399	4729	NADH:ubiquinone oxidoreductase core subunit V2(NDUFV2)	8	9.5	0.00037	0.024
			627	brain derived neurotrophic factor(BDNF)
			51083	galanin and GMAP prepropeptide(GAL)
			2668	glial cell derived neurotrophic factor(GDNF)
			2897	glutamate ionotropic receptor kainate type subunit 1(GRIK1)
			3084	neuregulin 1(NRG1)
			4900	neurogranin(NRGN)
			7422	vascular endothelial growth factor A(VEGFA)
GOTERM_BP_DIRECT	positive regulation of peptidyl-tyrosine phosphorylation	GO:0050731	3356	5-hydroxytryptamine receptor 2A(HTR2A)	5	6	0.00057	0.034
			3569	interleukin 6(IL6)
			3084	neuregulin 1(NRG1)
			7040	transforming growth factor beta 1(TGFB1)
			7422	vascular endothelial growth factor A(VEGFA)
GOTERM_BP_DIRECT	monoamine transport	GO:0015844	6530	solute carrier family 6 member 2(SLC6A2)	3	3.6	0.00059	0.034
			6531	solute carrier family 6 member 3(SLC6A3)
			6532	solute carrier family 6 member 4(SLC6A4)
GOTERM_BP_DIRECT	negative regulation of extrinsic apoptotic signaling pathway in absence of ligand	GO:2001240	207	AKT serine/threonine kinase 1(AKT1)	4	4.8	0.00067	0.037
			2668	glial cell derived neurotrophic factor(GDNF)
			3303	heat shock protein family A (Hsp70) member 1A(HSPA1A)
			3084	neuregulin 1(NRG1)
GOTERM_BP_DIRECT	feeding behavior	GO:0007631	1813	dopamine receptor D2(DRD2)	4	4.8	0.00072	0.038
			51083	galanin and GMAP prepropeptide(GAL)
			4887	neuropeptide Y receptor Y2(NPY2R)
			4852	neuropeptide Y(NPY)
GOTERM_BP_DIRECT	negative regulation of fat cell differentiation	GO:0045599	3569	interleukin 6(IL6)	4	4.8	0.00097	0.047
			6272	sortilin 1(SORT1)
			6648	superoxide dismutase 2, mitochondrial(SOD2)
			7040	transforming growth factor beta 1(TGFB1)
GOTERM_BP_DIRECT	response to activity	GO:0014823	1385	cAMP responsive element binding protein 1(CREB1)	4	4.8	0.001	0.049
			847	catalase(CAT)
			6648	superoxide dismutase 2, mitochondrial(SOD2)
			121278	tryptophan hydroxylase 2(TPH2)
GOTERM_BP_DIRECT	transport	GO:0006810	5243	ATP binding cassette subfamily B member 1(ABCB1)	8	9.5	0.0012	0.051
			2559	gamma-aminobutyric acid type A receptor alpha6 subunit(GABRA6)
			2563	gamma-aminobutyric acid type A receptor delta subunit(GABRD)
			2903	glutamate ionotropic receptor NMDA type subunit 2A(GRIN2A)
			2897	glutamate ionotropic receptor kainate type subunit 1(GRIK1)
			2900	glutamate ionotropic receptor kainate type subunit 4(GRIK4)
			6529	solute carrier family 6 member 1(SLC6A1)
			6530	solute carrier family 6 member 2(SLC6A2)
GOTERM_BP_DIRECT	visual learning	GO:0008542	1385	cAMP responsive element binding protein 1(CREB1)	4	4.8	0.0012	0.051
			1621	dopamine beta-hydroxylase(DBH)
			1813	dopamine receptor D2(DRD2)
			2903	glutamate ionotropic receptor NMDA type subunit 2A(GRIN2A)
GOTERM_BP_DIRECT	negative regulation of apoptotic process	GO:0043066	207	AKT serine/threonine kinase 1(AKT1)	9	10.7	0.0012	0.051
			847	catalase(CAT)
			2668	glial cell derived neurotrophic factor(GDNF)
			3569	interleukin 6(IL6)
			3791	kinase insert domain receptor(KDR)
			4318	matrix metallopeptidase 9(MMP9)
			6648	superoxide dismutase 2, mitochondrial(SOD2)
			7374	uracil DNA glycosylase(UNG)
			7422	vascular endothelial growth factor A(VEGFA)
GOTERM_BP_DIRECT	positive regulation of fat cell differentiation	GO:0045600	3356	5-hydroxytryptamine receptor 2A(HTR2A)	4	4.8	0.0013	0.055
			207	AKT serine/threonine kinase 1(AKT1)
			1385	cAMP responsive element binding protein 1(CREB1)
			7166	tryptophan hydroxylase 1(TPH1)
GOTERM_BP_DIRECT	negative regulation of cAMP biosynthetic process	GO:0006171	2917	glutamate metabotropic receptor 7(GRM7)	3	3.6	0.0016	0.063
			2918	glutamate metabotropic receptor 8(GRM8)
			4887	neuropeptide Y receptor Y2(NPY2R)
GOTERM_BP_DIRECT	negative regulation of oxidative stress-induced intrinsic apoptotic signaling pathway	GO:1902176	207	AKT serine/threonine kinase 1(AKT1)	3	3.6	0.0019	0.071
			2876	glutathione peroxidase 1(GPX1)
			6648	superoxide dismutase 2, mitochondrial(SOD2)
GOTERM_BP_DIRECT	glutamate receptor signaling pathway	GO:0007215	2903	glutamate ionotropic receptor NMDA type subunit 2A(GRIN2A)	3	3.6	0.0022	0.08
			2897	glutamate ionotropic receptor kainate type subunit 1(GRIK1)
			2900	glutamate ionotropic receptor kainate type subunit 4(GRIK4)
GOTERM_BP_DIRECT	positive regulation of MAP kinase activity	GO:0043406	207	AKT serine/threonine kinase 1(AKT1)	7	8.3	0.0027	0.09
			324	APC, WNT signaling pathway regulator(APC)
			1385	cAMP responsive element binding protein 1(CREB1)
			51083	galanin and GMAP prepropeptide(GAL)
			2903	glutamate ionotropic receptor NMDA type subunit 2A(GRIN2A)
			3569	interleukin 6(IL6)
			7040	transforming growth factor beta 1(TGFB1)
GOTERM_BP_DIRECT	mammary gland alveolus development	GO:0060749	1950	epidermal growth factor(EGF)	3	3.6	0.0028	0.09
			7166	tryptophan hydroxylase 1(TPH1)
			7422	vascular endothelial growth factor A(VEGFA)
GOTERM_BP_DIRECT	response to pain	GO:0048265	1312	catechol-O-methyltransferase(COMT)	3	3.6	0.0028	0.09
			1621	dopamine beta-hydroxylase(DBH)
			6530	solute carrier family 6 member 2(SLC6A2)
GOTERM_BP_DIRECT	synapse assembly	GO:0007416	627	brain derived neurotrophic factor(BDNF)	4	4.8	0.0029	0.09
			1813	dopamine receptor D2(DRD2)
			3084	neuregulin 1(NRG1)
			27445	piccolo presynaptic cytomatrix protein(PCLO)
GOTERM_BP_DIRECT	positive regulation of protein phosphorylation	GO:0001934	207	AKT serine/threonine kinase 1(AKT1)	5	6	0.0029	0.09
			3791	kinase insert domain receptor(KDR)
			4318	matrix metallopeptidase 9(MMP9)
			7040	transforming growth factor beta 1(TGFB1)
			7422	vascular endothelial growth factor A(VEGFA)	4	4.8	0.0034	0.1
GOTERM_BP_DIRECT	regulation of blood pressure	GO:0008217	2784	G protein subunit beta 3(GNB3)
			1636	angiotensin I converting enzyme(ACE)
			4852	neuropeptide Y(NPY)
			6648	superoxide dismutase 2, mitochondrial(SOD2)
GOTERM_BP_DIRECT	positive regulation of branching involved in ureteric bud morphogenesis	GO:0090190	2668	glial cell derived neurotrophic factor(GDNF)	3	3.6	0.0035	0.1
			7040	transforming growth factor beta 1(TGFB1)
			7422	vascular endothelial growth factor A(VEGFA)
GOTERM_BP_DIRECT	positive regulation of blood vessel endothelial cell migration	GO:0043536	207	AKT serine/threonine kinase 1(AKT1)	3	3.6	0.0035	0.1
			7040	transforming growth factor beta 1(TGFB1)
			7422	vascular endothelial growth factor A(VEGFA)
GOTERM_BP_DIRECT	negative regulation of gene expression	GO:0010629	207	AKT serine/threonine kinase 1(AKT1)	5	6	0.0038	0.11
			1636	angiotensin I converting enzyme(ACE)
			1385	cAMP responsive element binding protein 1(CREB1)
			5604	mitogen-activated protein kinase kinase 1(MAP2K1)
			7040	transforming growth factor beta 1(TGFB1)
GOTERM_BP_DIRECT	positive regulation of peptidyl-serine phosphorylation	GO:0033138	207	AKT serine/threonine kinase 1(AKT1)	4	4.8	0.0042	0.12
			3569	interleukin 6(IL6)
			7040	transforming growth factor beta 1(TGFB1)
			7422	vascular endothelial growth factor A(VEGFA)
GOTERM_BP_DIRECT	cellular response to vascular endothelial growth factor stimulus	GO:0035924	207	AKT serine/threonine kinase 1(AKT1)	3	3.6	0.0051	0.14
			3791	kinase insert domain receptor(KDR)
			7422	vascular endothelial growth factor A(VEGFA)
GOTERM_BP_DIRECT	circadian rhythm	GO:0007623	1385	cAMP responsive element binding protein 1(CREB1)	4	4.8	0.0051	0.14
			6532	solute carrier family 6 member 4(SLC6A4)
			7166	tryptophan hydroxylase 1(TPH1)
			121278	tryptophan hydroxylase 2(TPH2)
GOTERM_BP_DIRECT	positive regulation of transcription from RNA polymerase II promoter	GO:0000435	207	AKT serine/threonine kinase 1(AKT1)	12	14.3	0.0055	0.14
			7008	TEF, PAR bZIP transcription factor(TEF)
			26523	argonaute 1, RISC catalytic component(AGO1)
			1385	cAMP responsive element binding protein 1(CREB1)
			1813	dopamine receptor D2(DRD2)
			51083	galanin and GMAP prepropeptide(GAL)
			2668	glial cell derived neurotrophic factor(GDNF)
			3569	interleukin 6(IL6)
			3084	neuregulin 1(NRG1)
			2908	nuclear receptor subfamily 3 group C member 1(NR3C1)
			7040	transforming growth factor beta 1(TGFB1)
			7422	vascular endothelial growth factor A(VEGFA)
GOTERM_BP_DIRECT	associative learning	GO:0008306	1813	dopamine receptor D2(DRD2)	3	3.6	0.0055	0.14
			4900	neurogranin(NRGN)
			6616	synaptosome associated protein 25(SNAP25)
GOTERM_BP_DIRECT	cell redox homeostasis	GO:0045454	328	apurinic/apyrimidinic endodeoxyribonuclease 1(APEX1)	4	4.8	0.0055	0.14
			1734	deiodinase, iodothyronine type II(DIO2)
			2876	glutathione peroxidase 1(GPX1)
			3569	interleukin 6(IL6)
GOTERM_BP_DIRECT	positive regulation of cell proliferation	GO:0008284	3356	5-hydroxytryptamine receptor 2A(HTR2A)	8	9.5	0.0059	0.14
			1950	epidermal growth factor(EGF)
			2668	glial cell derived neurotrophic factor(GDNF)
			3569	interleukin 6(IL6)
			3791	kinase insert domain receptor(KDR)
			3084	neuregulin 1(NRG1)
			7040	transforming growth factor beta 1(TGFB1)
			7422	vascular endothelial growth factor A(VEGFA)
GOTERM_BP_DIRECT	oxidation-reduction process	GO:1990204	328	apurinic/apyrimidinic endodeoxyribonuclease 1(APEX1)	9	10.7	0.0061	0.15
			1734	deiodinase, iodothyronine type II(DIO2)
			1621	dopamine beta-hydroxylase(DBH)
			3992	fatty acid desaturase 1(FADS1)
			2879	glutathione peroxidase 4(GPX4)
			4524	methylenetetrahydrofolate reductase(MTHFR)
			6648	superoxide dismutase 2, mitochondrial(SOD2)
			7166	tryptophan hydroxylase 1(TPH1)
			121278	tryptophan hydroxylase 2(TPH2)
GOTERM_BP_DIRECT	positive regulation of MAPK cascade	GO:0043410	7077	TIMP metallopeptidase inhibitor 2(TIMP2)	4	4.8	0.0063	0.15
			2914	glutamate metabotropic receptor 4(GRM4)
			3569	interleukin 6(IL6)
			3791	kinase insert domain receptor(KDR)
GOTERM_BP_DIRECT	regulation of sensory perception of pain	GO:0051930	1312	catechol-O-methyltransferase(COMT)	3	3.6	0.0064	0.15
			2903	glutamate ionotropic receptor NMDA type subunit 2A(GRIN2A)
			4887	neuropeptide Y receptor Y2(NPY2R)
GOTERM_BP_DIRECT	response to axon injury	GO:0048678	1813	dopamine receptor D2(DRD2)	3	3.6	0.0069	0.16
			3776	potassium two pore domain channel subfamily K member 2(KCNK2)
			6648	superoxide dismutase 2, mitochondrial(SOD2)
GOTERM_BP_DIRECT	positive regulation of protein kinase B signaling	GO:0051897	2876	glutathione peroxidase 1(GPX1)	4	4.8	0.007	0.16
			3569	interleukin 6(IL6)
			3084	neuregulin 1(NRG1)
			7040	transforming growth factor beta 1(TGFB1)
GOTERM_BP_DIRECT	MAPK cascade	GO:0000165	1950	epidermal growth factor(EGF)	6	7.1	0.0074	0.16
			2668	glial cell derived neurotrophic factor(GDNF)
			2903	glutamate ionotropic receptor NMDA type subunit 2A(GRIN2A)
			5604	mitogen-activated protein kinase kinase 1(MAP2K1)
			3084	neuregulin 1(NRG1)
			7040	transforming growth factor beta 1(TGFB1)
GOTERM_BP_DIRECT	positive regulation of gene expression	GO:0010628	3303	heat shock protein family A (Hsp70) member 1A(HSPA1A)	6	7.1	0.0074	0.16
			3569	interleukin 6(IL6)
			5604	mitogen-activated protein kinase kinase 1(MAP2K1)
			6532	solute carrier family 6 member 4(SLC6A4)
			7040	transforming growth factor beta 1(TGFB1)
			7422	vascular endothelial growth factor A(VEGFA)
GOTERM_BP_DIRECT	response to estradiol	GO:0032355	847	catalase(CAT)	4	4.8	0.0087	0.18
			6529	solute carrier family 6 member 1(SLC6A1)
			6532	solute carrier family 6 member 4(SLC6A4)
			7040	transforming growth factor beta 1(TGFB1)
GOTERM_BP_DIRECT	response to amphetamine	GO:0001975	1621	dopamine beta-hydroxylase(DBH)	3	3.6	0.0091	0.19
			1813	dopamine receptor D2(DRD2)
			2903	glutamate ionotropic receptor NMDA type subunit 2A(GRIN2A)
GOTERM_BP_DIRECT	mononuclear cell proliferation	GO:0032943	1636	angiotensin I converting enzyme(ACE)	2	2.4	0.0093	0.19
			7040	transforming growth factor beta 1(TGFB1)
GOTERM_BP_DIRECT	protein homooligomerization	GO:0051260	30845	EH domain containing 3(EHD3)	5	6	0.0093	0.19
			9641	inhibitor of kappa light polypeptide gene enhancer in B-cells, kinase epsilon(IKBKE)
			6529	solute carrier family 6 member 1(SLC6A1)
			6532	solute carrier family 6 member 4(SLC6A4)
			6648	superoxide dismutase 2, mitochondrial(SOD2)
GOTERM_BP_DIRECT	response to cocaine	GO:0042220	1813	dopamine receptor D2(DRD2)	3	3.6	0.0097	0.19
			6529	solute carrier family 6 member 1(SLC6A1)
			6531	solute carrier family 6 member 3(SLC6A3)
GOTERM_BP_DIRECT	positive regulation of vasoconstriction	GO:0045907	356	5-hydroxytryptamine receptor 2A(HTR2A)	3	3.6	0.0097	0.19
			207	AKT serine/threonine kinase 1(AKT1)
			1621	dopamine beta-hydroxylase(DBH)
GOTERM_BP_DIRECT	negative regulation of cell proliferation	GO:0008285	324	APC, WNT signaling pathway regulator(APC)	7	8.3	0.01	0.19
			7077	TIMP metallopeptidase inhibitor 2(TIMP2)
			1813	dopamine receptor D2(DRD2)
			3569	interleukin 6(IL6)
			5604	mitogen-activated protein kinase kinase 1(MAP2K1)
			6648	superoxide dismutase 2, mitochondrial(SOD2)
			7040	transforming growth factor beta 1(TGFB1)
GOTERM_BP_DIRECT	neuron projection development	GO:0031175	26047	contactin associated protein-like 2(CNTNAP2)	4	4.8	0.011	0.21
			2668	glial cell derived neurotrophic factor(GDNF)
			3569	interleukin 6(IL6)
			4852	neuropeptide Y(NPY)
GOTERM_BP_DIRECT	base-excision repair	GO:0006284	328	apurinic/apyrimidinic endodeoxyribonuclease 1(APEX1)	3	3.6	0.011	0.21
			79661	nei like DNA glycosylase 1(NEIL1)
			7374	uracil DNA glycosylase(UNG)
GOTERM_BP_DIRECT	positive regulation of multicellular organism growth	GO:0040018	1385	cAMP responsive element binding protein 1(CREB1)	3	3.6	0.011	0.21
			1813	dopamine receptor D2(DRD2)
			6531	solute carrier family 6 member 3(SLC6A3)
GOTERM_BP_DIRECT	neuropeptide signaling pathway	GO:0007218	51083	galanin and GMAP prepropeptide(GAL)	4	4.8	0.012	0.21
			4887	neuropeptide Y receptor Y2(NPY2R)
			4852	neuropeptide Y(NPY)
			6272	sortilin 1(SORT1)
GOTERM_BP_DIRECT	glucose homeostasis	GO:0042593	207	AKT serine/threonine kinase 1(AKT1)	4	4.8	0.012	0.21
			1407	cryptochrome circadian clock 1(CRY1)
			1621	dopamine beta-hydroxylase(DBH)
			3569	interleukin 6(IL6)
GOTERM_BP_DIRECT	response to nicotine	GO:0035094	1385	cAMP responsive element binding protein 1(CREB1)	3	3.6	0.013	0.22
			1813	dopamine receptor D2(DRD2)
			6531	solute carrier family 6 member 3(SLC6A3)
GOTERM_BP_DIRECT	phosphatidylinositol-mediated signaling	GO:0048015	207	AKT serine/threonine kinase 1(AKT1)	4	4.8	0.013	0.22
			26523	argonaute 1, RISC catalytic component(AGO1)
			1950	epidermal growth factor(EGF)
			3084	neuregulin 1(NRG1)
GOTERM_BP_DIRECT	ERBB2 signaling pathway	GO:0038128	207	AKT serine/threonine kinase 1(AKT1)	3	3.6	0.013	0.22
			1950	epidermal growth factor(EGF)
			3084	neuregulin 1(NRG1)
GOTERM_BP_DIRECT	activation of MAPK activity	GO:0043410	1950	epidermal growth factor(EGF)	4	4.8	0.014	0.22
			2914	glutamate metabotropic receptor 4(GRM4)
			5604	mitogen-activated protein kinase kinase 1(MAP2K1)
			3084	neuregulin 1(NRG1)
GOTERM_BP_DIRECT	oxidative single-stranded RNA demethylation	GO:0035553	79068	FTO, alpha-ketoglutarate dependent dioxygenase(FTO)	2	2.4	0.014	0.22
			54890	alkB homolog 5, RNA demethylase(ALKBH5)
GOTERM_BP_DIRECT	serotonin biosynthetic process	GO:0042427	7166	tryptophan hydroxylase 1(TPH1)	2	2.4	0.014	0.22
			121278	tryptophan hydroxylase 2(TPH2)
GOTERM_BP_DIRECT	response to inactivity	GO:0014854	847	catalase(CAT)	2	2.4	0.014	0.22
			1813	dopamine receptor D2(DRD2)
GOTERM_BP_DIRECT	response to reactive oxygen species	GO:0000302	847	catalase(CAT)	3	3.6	0.014	0.22
			2876	glutathione peroxidase 1(GPX1)
			6648	superoxide dismutase 2, mitochondrial(SOD2)
GOTERM_BP_DIRECT	response to oxidative stress	GO:0006979	207	AKT serine/threonine kinase 1(AKT1)	4	4.8	0.015	0.23
			2876	glutathione peroxidase 1(GPX1)
			2879	glutathione peroxidase 4(GPX4)
			79661	nei like DNA glycosylase 1(NEIL1)
GOTERM_BP_DIRECT	negative regulation of neuron death	GO:1901215	207	AKT serine/threonine kinase 1(AKT1)	3	3.6	0.015	0.23
			1385	cAMP responsive element binding protein 1(CREB1)
			3569	interleukin 6(IL6)
GOTERM_BP_DIRECT	positive regulation of nitric oxide biosynthetic process	GO:0045429	207	AKT serine/threonine kinase 1(AKT1)	3	3.6	0.017	0.26
			3569	interleukin 6(IL6)
			6648	superoxide dismutase 2, mitochondrial(SOD2)
GOTERM_BP_DIRECT	signal transduction	GO:0007165	207	AKT serine/threonine kinase 1(AKT1)	12	14.3	0.018	0.27
			2784	G protein subunit beta 3(GNB3)
			1385	cAMP responsive element binding protein 1(CREB1)
			1950	epidermal growth factor(EGF)
			2100	estrogen receptor 2(ESR2)
			2559	gamma-aminobutyric acid type A receptor alpha6 subunit(GABRA6)
			2563	gamma-aminobutyric acid type A receptor delta subunit(GABRD)
			2668	glial cell derived neurotrophic factor(GDNF)
			2891	glutamate ionotropic receptor AMPA type subunit 2(GRIA2)
			5604	mitogen-activated protein kinase kinase 1(MAP2K1)
			4900	neurogranin(NRGN)
			2908	nuclear receptor subfamily 3 group C member 1(NR3C1)
GOTERM_BP_DIRECT	positive regulation of peptidyl-tyrosine autophosphorylation	GO:1900086	1636	angiotensin I converting enzyme(ACE)	2	2.4	0.018	0.27
			7422	vascular endothelial growth factor A(VEGFA)
GOTERM_BP_DIRECT	regulation of dopamine uptake involved in synaptic transmission	GO:0051584	1813	dopamine receptor D2(DRD2)	2	2.4	0.023	0.31
			2668	glial cell derived neurotrophic factor(GDNF)
GOTERM_BP_DIRECT	dopamine uptake involved in synaptic transmission	GO:0051583	6530	solute carrier family 6 member 2(SLC6A2)	2	2.4	0.023	0.31
			6531	solute carrier family 6 member 3(SLC6A3)
GOTERM_BP_DIRECT	transmembrane transport	GO:0055085	5243	ATP binding cassette subfamily B member 1(ABCB1)	5	6	0.027	0.34
			6529	solute carrier family 6 member 1(SLC6A1)
			6530	solute carrier family 6 member 2(SLC6A2)
			6531	solute carrier family 6 member 3(SLC6A3)
			6532	solute carrier family 6 member 4(SLC6A4)
GOTERM_BP_DIRECT	cerebral cortex development	GO:0021987	26047	contactin associated protein-like 2(CNTNAP2)	3	3.6	0.028	0.34
			4852	neuropeptide Y(NPY)
			7531	tyrosine 3-monooxygenase/tryptophan 5-monooxygenase activation protein epsilon(YWHAE)
GOTERM_BP_DIRECT	peptidyl-tyrosine phosphorylation	GO:0018108	1950	epidermal growth factor(EGF)	4	4.8	0.034	0.39
			3791	kinase insert domain receptor(KDR)
			5604	mitogen-activated protein kinase kinase 1(MAP2K1)
			3084	neuregulin 1(NRG1)
GOTERM_BP_DIRECT	positive regulation of cell migration	GO:0030335	324	APC, WNT signaling pathway regulator(APC)	4	4.8	0.054	0.5
			3791	kinase insert domain receptor(KDR)
			7040	transforming growth factor beta 1(TGFB1)
			7422	vascular endothelial growth factor A(VEGFA)
GOTERM_BP_DIRECT	positive regulation of transcription, DNA-templated	GO:0045893	1385	cAMP responsive element binding protein 1(CREB1)	6	7.1	0.091	0.66
			1950	epidermal growth factor(EGF)
			2100	estrogen receptor 2(ESR2)
			3569	interleukin 6(IL6)
			5604	mitogen-activated protein kinase kinase 1(MAP2K1)
			7040	transforming growth factor beta 1(TGFB1)
GOTERM_CC_DIRECT	integral component of plasma membrane	GO:0005887	3356	5-hydroxytryptamine receptor 2A(HTR2A)	23	27.4	1.8e-07	1.5e-05
			1394	corticotropin releasing hormone receptor 1(CRHR1)
			1813	dopamine receptor D2(DRD2)
			2559	gamma-aminobutyric acid type A receptor alpha6 subunit(GABRA6)
			2563	gamma-aminobutyric acid type A receptor delta subunit(GABRD)
			9568	gamma-aminobutyric acid type B receptor subunit 2(GABBR2)
			2891	glutamate ionotropic receptor AMPA type subunit 2(GRIA2)
			2903	glutamate ionotropic receptor NMDA type subunit 2A(GRIN2A)
			2897	glutamate ionotropic receptor kainate type subunit 1(GRIK1)
			2900	glutamate ionotropic receptor kainate type subunit 4(GRIK4)
			2913	glutamate metabotropic receptor 3(GRM3)
			2914	glutamate metabotropic receptor 4(GRM4)
			2917	glutamate metabotropic receptor 7(GRM7)
			2918	glutamate metabotropic receptor 8(GRM8)
			3791	kinase insert domain receptor(KDR)
			3084	neuregulin 1(NRG1)
			4887	neuropeptide Y receptor Y2(NPY2R)
			3776	potassium two pore domain channel subfamily K member 2(KCNK2)
			6529	solute carrier family 6 member 1(SLC6A1)
			6530	solute carrier family 6 member 2(SLC6A2)
			6531	solute carrier family 6 member 3(SLC6A3)
			6532	solute carrier family 6 member 4(SLC6A4)
			133482	solute carrier organic anion transporter family member 6A1(SLCO6A1)
GOTERM_CC_DIRECT	presynaptic membrane	GO:0042734	2903	glutamate ionotropic receptor NMDA type subunit 2A(GRIN2A)	7	8.3	3.5e-07	1.9e-05
			2900	glutamate ionotropic receptor kainate type subunit 4(GRIK4)
			2913	glutamate metabotropic receptor 3(GRM3)
			2914	glutamate metabotropic receptor 4(GRM4)
			2917	glutamate metabotropic receptor 7(GRM7)
			2918	glutamate metabotropic receptor 8(GRM8)
			6616	synaptosome associated protein 25(SNAP25)
GOTERM_CC_DIRECT	postsynaptic membrane	GO:0045211	1312	catechol-O-methyltransferase(COMT)	10	11.9	4.4e-07	1.9e-05
			2559	gamma-aminobutyric acid type A receptor alpha6 subunit(GABRA6)
			2563	gamma-aminobutyric acid type A receptor delta subunit(GABRD)
			9568	gamma-aminobutyric acid type B receptor subunit 2(GABBR2)
			2891	glutamate ionotropic receptor AMPA type subunit 2(GRIA2)
			2903	glutamate ionotropic receptor NMDA type subunit 2A(GRIN2A)
			2897	glutamate ionotropic receptor kainate type subunit 1(GRIK1)
			2900	glutamate ionotropic receptor kainate type subunit 4(GRIK4)
			2913	glutamate metabotropic receptor 3(GRM3)
			2917	glutamate metabotropic receptor 7(GRM7)
GOTERM_CC_DIRECT	plasma membrane	GO:0005886	3356	5-hydroxytryptamine receptor 2A(HTR2A)	36	42.9	4e-05	0.0011
			207	AKT serine/threonine kinase 1(AKT1)
			324	APC, WNT signaling pathway regulator(APC)
			5243	ATP binding cassette subfamily B member 1(ABCB1)
			2784	G protein subunit beta 3(GNB3)
			1636	angiotensin I converting enzyme(ACE)
			847	catalase(CAT)
			1312	catechol-O-methyltransferase(COMT)
			1394	corticotropin releasing hormone receptor 1(CRHR1)
			1734	deiodinase, iodothyronine type II(DIO2)
			1813	dopamine receptor D2(DRD2)
			1950	epidermal growth factor(EGF)
			2559	gamma-aminobutyric acid type A receptor alpha6 subunit(GABRA6)
			2563	gamma-aminobutyric acid type A receptor delta subunit(GABRD)
			9568	gamma-aminobutyric acid type B receptor subunit 2(GABBR2)
			2891	glutamate ionotropic receptor AMPA type subunit 2(GRIA2)
			2903	glutamate ionotropic receptor NMDA type subunit 2A(GRIN2A)
			2897	glutamate ionotropic receptor kainate type subunit 1(GRIK1)
			2900	glutamate ionotropic receptor kainate type subunit 4(GRIK4)
			2913	glutamate metabotropic receptor 3(GRM3)
			2914	glutamate metabotropic receptor 4(GRM4)
			2917	glutamate metabotropic receptor 7(GRM7)
			2918	glutamate metabotropic receptor 8(GRM8)
			2813	glycoprotein 2(GP2)
			3791	kinase insert domain receptor(KDR)
			5604	mitogen-activated protein kinase kinase 1(MAP2K1)
			4887	neuropeptide Y receptor Y2(NPY2R)
			3776	potassium two pore domain channel subfamily K member 2(KCNK2)
			6529	solute carrier family 6 member 1(SLC6A1)
			6530	solute carrier family 6 member 2(SLC6A2)
			6531	solute carrier family 6 member 3(SLC6A3)
			6532	solute carrier family 6 member 4(SLC6A4)
			133482	solute carrier organic anion transporter family member 6A1(SLCO6A1)
			6272	sortilin 1(SORT1)
			6616	synaptosome associated protein 25(SNAP25)
			7040	transforming growth factor beta 1(TGFB1)
GOTERM_CC_DIRECT	integral component of membrane	GO:0016021	5243	ATP binding cassette subfamily B member 1(ABCB1)	37	44	0.0018	0.028
			79068	FTO, alpha-ketoglutarate dependent dioxygenase(FTO)
			116285	acyl-CoA synthetase medium-chain family member 1(ACSM1)
			1636	angiotensin I converting enzyme(ACE)
			627	brain derived neurotrophic factor(BDNF)
			1312	catechol-O-methyltransferase(COMT)
			26047	contactin associated protein-like 2(CNTNAP2)
			1394	corticotropin releasing hormone receptor 1(CRHR1)
			1734	deiodinase, iodothyronine type II(DIO2)
			1621	dopamine beta-hydroxylase(DBH)
			1950	epidermal growth factor(EGF)
			3992	fatty acid desaturase 1(FADS1)
			2559	gamma-aminobutyric acid type A receptor alpha6 subunit(GABRA6)
			2563	gamma-aminobutyric acid type A receptor delta subunit(GABRD)
			9568	gamma-aminobutyric acid type B receptor subunit 2(GABBR2)
			2891	glutamate ionotropic receptor AMPA type subunit 2(GRIA2)
			2903	glutamate ionotropic receptor NMDA type subunit 2A(GRIN2A)
			2897	glutamate ionotropic receptor kainate type subunit 1(GRIK1)
			2900	glutamate ionotropic receptor kainate type subunit 4(GRIK4)
			2913	glutamate metabotropic receptor 3(GRM3)
			2914	glutamate metabotropic receptor 4(GRM4)
			2917	glutamate metabotropic receptor 7(GRM7)
			2918	glutamate metabotropic receptor 8(GRM8)
			2813	glycoprotein 2(GP2)
			3791	kinase insert domain receptor(KDR)
			3084	neuregulin 1(NRG1)
			27445	piccolo presynaptic cytomatrix protein(PCLO)
			3776	potassium two pore domain channel subfamily K member 2(KCNK2)
			7905	receptor accessory protein 5(REEP5)
			6529	solute carrier family 6 member 1(SLC6A1)
			6530	solute carrier family 6 member 2(SLC6A2)
			6531	solute carrier family 6 member 3(SLC6A3)
			6532	solute carrier family 6 member 4(SLC6A4)
			133482	solute carrier organic anion transporter family member 6A1(SLCO6A1)
			6272	sortilin 1(SORT1)
			129787	transmembrane protein 18(TMEM18)
			91752	zinc finger protein 804A(ZNF804A)
GOTERM_CC_DIRECT	cytosol	GO:0005829	3356	5-hydroxytryptamine receptor 2A(HTR2A)	21	25	0.097	0.5
			207	AKT serine/threonine kinase 1(AKT1)
			324	APC, WNT signaling pathway regulator(APC)
			30845	EH domain containing 3(EHD3)
			2784	G protein subunit beta 3(GNB3)
			26523	argonaute 1, RISC catalytic component(AGO1)
			847	catalase(CAT)
			1312	catechol-O-methyltransferase(COMT)
			2876	glutathione peroxidase 1(GPX1)
			2879	glutathione peroxidase 4(GPX4)
			3303	heat shock protein family A (Hsp70) member 1A(HSPA1A)
			9641	inhibitor of kappa light polypeptide gene enhancer in B-cells, kinase epsilon(IKBKE)
			4524	methylenetetrahydrofolate reductase(MTHFR)
			5604	mitogen-activated protein kinase kinase 1(MAP2K1)
			6728	signal recognition particle 19(SRP19)
			6532	solute carrier family 6 member 4(SLC6A4)
			6272	sortilin 1(SORT1)
			6616	synaptosome associated protein 25(SNAP25)
			7166	tryptophan hydroxylase 1(TPH1)
			121278	tryptophan hydroxylase 2(TPH2)
			7531	tyrosine 3-monooxygenase/tryptophan 5-monooxygenase activation protein epsilon(YWHAE)

## Sheet: Overlapping genes
ENTREZ GENE ID	GENE	MOLECULAR FUNCTION		BIOLOGIGAL PROCESS
207	AKT serine/threonine kinase 1(AKT1)	enzyme binding		aging	negative regulation of cysteine-type endopeptidase activity involved in apoptotic process	negative regulation of extrinsic apoptotic signaling pathway in absence of ligand
1385	cAMP responsive element binding protein 1(CREB1)	enzyme binding		response to drug	aging	response to hypoxia	locomotory behavior	memory	response to insulin	positive regulation of long-term synaptic potentiation	response to activity
847	catalase(CAT)	enzyme binding		response to drug	aging	response to hypoxia	locomotory behavior	response to insulin	response to activity
6272	sortilin 1(SORT1)	enzyme binding		response to insulin	negative regulation of fat cell differentiation
7040	transforming growth factor beta 1(TGFB1)	enzyme binding	growth factor activity	response to drug	aging	response to hypoxia	locomotory behavior	response to immobilization stress	positive regulation of ERK1 and ERK2 cascade	positive regulation of peptidyl-tyrosine phosphorylation	negative regulation of fat cell differentiation
7531	tyrosine 3-monooxygenase/tryptophan 5-monooxygenase activation protein epsilon(YWHAE)	enzyme binding		negative regulation of cysteine-type endopeptidase activity involved in apoptotic process
2913	glutamate metabotropic receptor 3(GRM3)	glutamate receptor activity	calcium channel regulator activity	chemical synaptic transmission	adenylate cyclase-inhibiting G-protein coupled glutamate receptor signaling pathway	regulation of synaptic transmission, glutamatergic	negative regulation of adenylate cyclase activity
2914	glutamate metabotropic receptor 4(GRM4)	glutamate receptor activity	group III metabotropic glutamate receptor activity	chemical synaptic transmission	adenylate cyclase-inhibiting G-protein coupled glutamate receptor signaling pathway	regulation of synaptic transmission, glutamatergic
2917	glutamate metabotropic receptor 7(GRM7)	glutamate receptor activity	group III metabotropic glutamate receptor activity	chemical synaptic transmission	adenylate cyclase-inhibiting G-protein coupled glutamate receptor signaling pathway	regulation of synaptic transmission, glutamatergic	negative regulation of adenylate cyclase activity
2891	glutamate ionotropic receptor AMPA type subunit 2(GRIA2)	ionotropic glutamate receptor activity	extracellular-glutamate-gated ion channel activity	chemical synaptic transmission	ionotropic glutamate receptor signaling pathway
2903	glutamate ionotropic receptor NMDA type subunit 2A(GRIN2A)	ionotropic glutamate receptor activity	extracellular-glutamate-gated ion channel activity	chemical synaptic transmission	response to drug	memory	positive regulation of long-term synaptic potentiation	ionotropic glutamate receptor signaling pathway
2897	glutamate ionotropic receptor kainate type subunit 1(GRIK1)	ionotropic glutamate receptor activity	extracellular-glutamate-gated ion channel activity	chemical synaptic transmission	regulation of synaptic transmission, glutamatergic	ionotropic glutamate receptor signaling pathway	nervous system development
2900	glutamate ionotropic receptor kainate type subunit 4(GRIK4)	ionotropic glutamate receptor activity	extracellular-glutamate-gated ion channel activity	chemical synaptic transmission	ionotropic glutamate receptor signaling pathway
1950	epidermal growth factor(EGF)	growth factor activity		negative regulation of secretion
2668	glial cell derived neurotrophic factor(GDNF)	growth factor activity		nervous system development	negative regulation of extrinsic apoptotic signaling pathway in absence of ligand
3569	interleukin 6(IL6)	growth factor activity		response to drug	aging	response to insulin	positive regulation of ERK1 and ERK2 cascade	negative regulation of cysteine-type endopeptidase activity involved in apoptotic process	positive regulation of peptidyl-tyrosine phosphorylation	negative regulation of fat cell differentiation
3084	neuregulin 1(NRG1)	growth factor activity		negative regulation of secretion	nervous system development	positive regulation of peptidyl-tyrosine phosphorylation	negative regulation of extrinsic apoptotic signaling pathway in absence of ligand
7422	vascular endothelial growth factor A(VEGFA)	growth factor activity		response to hypoxia	locomotory behavior	positive regulation of ERK1 and ERK2 cascade	negative regulation of cysteine-type endopeptidase activity involved in apoptotic process	nervous system development	positive regulation of peptidyl-tyrosine phosphorylation
4887	neuropeptide Y receptor Y2(NPY2R)	calcium channel regulator activity		chemical synaptic transmission	aging	negative regulation of secretion	feeding behavior
4852	neuropeptide Y(NPY)	calcium channel regulator activity		chemical synaptic transmission	feeding behavior
6530	solute carrier family 6 member 2(SLC6A2)	monoamine transmembrane transporter activity		chemical synaptic transmission	response to drug	monoamine transport
6531	solute carrier family 6 member 3(SLC6A3)	monoamine transmembrane transporter activity		response to drug	aging	dopamine catabolic process	monoamine transport
6532	solute carrier family 6 member 4(SLC6A4)	monoamine transmembrane transporter activity		chemical synaptic transmission	response to drug	response to hypoxia	locomotory behavior	memory	monoamine transport
